# Supplementary material for: Energy allocation and behaviour in the growing broiler chicken
Source: Sci Rep. 2018 Mar 14;8:4562. doi: 10.1038/s41598-018-22604-2 (PMC5852157; doi:10.1038/s41598-018-22604-2)
Supplement: Supplementary file 1 — Dataset 1 [file 41598_2018_22604_MOESM1_ESM.xlsx]

## Sheet: behaviour_laboratory
Date	Experiment	Bird identity	Body mass (kg)	Age (days)	Trial duration (mins)	Active (mins)	Inactive (mins)	Active %	Inactive %	Average velocity (m/s)	Peak velocity (m/s)
2012-10-17	A	1	0.444	15	78.194	7.007	71.187	8.96105	91.0389	0.105345	0.51299
	A	2	0.321	15	78.194	8.734	69.46	11.1697	88.8303	0.106525	0.828692
	A	3	0.34	15	78.194	8.481	69.713	10.8461	89.1539	0.117941	0.99748
	A	4	0.37	15	78.194	7.4195	70.7745	9.48859	90.5114	0.121936	1.26679
	A	5	0.343	15	78.194	6.8365	71.3575	8.743	91.257	0.111228	0.73822
2012-10-19	B	1	0.465	17	52.617	6.787	45.83	12.8989	87.1011	0.144443	1.58954
	B	2	0.384	17	52.617	7.458	45.159	14.1741	85.8259	0.12524	1.37391
	B	3	0.402	17	52.617	8.206	44.411	15.5957	84.4043	0.14122	1.67477
	B	4	0.413	17	52.617	6.589	46.028	12.5226	87.4774	0.128302	0.890988
	B	5	0.387	17	52.617	8.1015	44.5155	15.3971	84.6029	0.128155	1.24878
2012-10-19	C	1	0.816	23	40.1654	2.409	37.7564	5.99771	94.0023	0.0953953	0.254206
	C	2	0.749	23	40.1654	1.353	38.8124	3.36858	96.6314	0.097667	0.288045
	C	3	0.629	23	40.1654	2.2275	37.9379	5.54582	94.4542	0.096101	0.290801
	C	4	0.559	23	40.1654	1.661	38.5044	4.13541	95.8646	0.109225	0.50479
	C	5	0.69	23	40.1654	2.805	37.3603	6.98363	93.0164	0.0968648	0.282451
2012-10-25	D	1	0.497	23	60.3995	7.788	52.6115	12.8941	87.1059	0.131258	0.568595
	D	2	0.583	23	60.3995	8.7945	51.605	14.5605	85.4395	0.125129	1.00505
	D	3	0.561	23	60.3995	8.1785	52.221	13.5407	86.4593	0.120888	0.66213
	D	4	0.555	23	60.3995	8.6735	51.726	14.3602	85.6398	0.122522	0.482622
	D	5	0.5	23	60.3995	9.0805	51.319	15.0341	84.9659	0.131453	0.847225
2012-10-26	E	1	1.005	30	59.4663	2.222	57.2443	3.73657	96.2634	0.111242	0.34998
	E	2	1.001	30	59.4663	1.5455	57.9208	2.59895	97.401	0.107807	0.468487
	E	3	1.001	30	59.4663	2.0405	57.4258	3.43136	96.5686	0.102526	0.498857
	E	4	1.03	30	59.4663	1.54	57.9263	2.5897	97.4103	0.107108	0.432247
	E	5	0.999	30	59.4663	2.156	57.3103	3.62558	96.3744	0.089293	0.257025
2012-10-31	F	1	1.288	35	56.6777	2.4035	54.2742	4.24065	95.7594	0.103069	0.300249
	F	2	1.178	35	56.6777	5.555	51.1227	9.80104	90.199	0.0851928	0.290801
	F	3	1.221	35	56.6777	3.179	53.4987	5.60891	94.3911	0.0931836	0.395431
	F	4	1.125	35	56.6777	3.399	53.2787	5.99707	94.0029	0.0929814	0.2601
	F	5	1.219	35	56.6777	3.916	52.7617	6.90925	93.0908	0.0929889	0.359279
2012-11-02	G	1	1.351	37	67.8432	1.606	66.2372	2.36722	97.6328	0.0951625	0.641805
	G	2	1.265	37	67.8432	1.617	66.2262	2.38344	97.6166	0.105848	0.499324
	G	3	1.213	37	67.8432	2.343	65.5002	3.45355	96.5464	0.0941684	0.481576
	G	4	1.217	37	67.8432	1.9525	65.8907	2.87796	97.122	0.104761	0.623376
	G	5	1.157	37	67.8432	3.168	64.6752	4.66959	95.3304	0.112413	0.465491
2012-11-08	H	1	1.7	43	66.6933	2.937	63.7563	4.40374	95.5963	0.10916	0.502582
	H	2	1.843	43	66.6933	2.277	64.4163	3.41413	96.5859	0.10823	0.337545
	H	3	1.636	43	66.6933	3.124	63.5693	4.68413	95.3159	0.108813	0.354832
	H	4	1.597	43	66.6933	5.214	61.4793	7.81787	92.1821	0.116778	0.418173
	H	5	1.538	43	66.6933	2.0955	64.5978	3.14199	96.858	0.0933708	0.317861
2012-11-29	I	1	2.452	38	56.6444	1.91092	54.7335	3.37354	96.6265	0.0952789	0.24286
	I	2	2.209	38	56.6444	2.86083	53.7836	5.0505	94.9495	0.105534	0.40477
	I	3	2.504	38	56.6444	2.07201	54.5724	3.65794	96.3421	0.10102	0.28334

## Sheet: behaviour_farm
Date	Experiment	Mean body mass (kg)	Age (days)	Analysed video footage (mins)	Sit (# events)	Stand (# events)	Active (# events)	Sit %	Stand %	Active %
2015-10-14	A	0.57	13	70	912	36	102	86.8571	3.42857	9.71429
2015-10-28	B	1.766	27	59	760	40	85	85.8757	4.51977	9.60452
2015-10-28	C	1.748	27	68.67	784	95	151	76.1165	9.2233	14.6602
2015-10-28	D	1.692	27	23.67	298	34	23	83.9437	9.57746	6.47887
2015-11-06	E	2.57	36	35.33	459	50	21	86.6038	9.43396	3.96226
2015-11-06	F	2.65	36	54	610	146	54	75.3086	18.0247	6.66667
2015-11-06	G	2.43	36	50.33	553	152	50	73.245	20.1325	6.62252
Date	Experiment	Bird identity	Body mass (kg)
2015-10-14	A	1	0.575
		2	0.575
		3	0.55
		4	0.55
		5	0.6
2015-10-28	B	1	1.76
		2	1.8
		3	1.66
		4	1.85
		5	1.76
2015-10-28	C	1	1.9
		2	1.71
		3	1.71
		4	1.57
		5	1.85
2015-10-28	D	1	1.71
		2	1.76
		3	1.76
		4	1.38
		5	1.85
2015-11-06	E	1	2.4
		2	2.5
		3	2.55
		4	2.6
		5	2.8
2015-11-06	F	1	2.8
		2	2.7
		3	2.6
		4	2.4
		5	2.75
2015-11-06	G	1	2.3
		2	2.5
		3	2.6
		4	2.4
		5	2.35

## Sheet: energetics_posture
Date	Broiler ID	Mass (kg)	Age (days)	Posture	VCO2 (ml/min)
12.10.12	1	0.285	10	sit	9.13962
	1	0.285	10	stand	8.59603
12.10.12	2	0.263	10	sit	7.59409
	2	0.263	10	stand	8.05281
12.10.12	3	0.241	10	sit	8.93637
	3	0.241	10	stand	9.28733
12.10.12	4	0.282	10	sit	10.1148
	4	0.282	10	stand	10.3166
15.10.12	6	0.277	13	sit	7.50573
	6	0.277	13	stand	7.69732
15.10.12	7	0.301	13	sit	7.88443
	7	0.301	13	stand	8.24311
15.10.12	8	0.298	13	sit	5.1825
	8	0.298	13	stand	5.42803
16.10.12	9	0.394	14	sit	11.0612
	9	0.394	14	stand	10.4924
16.10.12	10	0.333	14	sit	7.88169
	10	0.333	14	stand	8.55441
16.10.12	11	0.375	14	sit	13.9838
	11	0.375	14	stand	12.5785
17.10.12	12	0.427	21	sit	8.56737
	12	0.427	21	stand	12.7824
19.10.12	14	0.689	23	sit	12.6777
	14	0.689	23	stand	14.045
19.10.12	15	0.816	23	sit	15.5788
	15	0.816	23	stand	16.866
23.10.12	16	0.892	27	sit	18.4985
	16	0.892	27	stand	21.3109
23.10.12	17	0.857	27	sit	19.6022
	17	0.857	27	stand	18.8653
23.10.12	18	0.866	27	sit	16.9243
	18	0.866	27	stand	26.8234
23.10.12	19	0.863	27	sit	20.7382
	19	0.863	27	stand	19.3412
24.10.12	20	0.735	28	sit	14.3615
	20	0.735	28	stand	16.1843
24.10.12	21	0.802	28	sit	16.6504
	21	0.802	28	stand	21.6907
26.10.12	22	0.79	30	sit	19.2391
	22	0.79	30	stand	20.169
29.10.12	6	0.705	27	sit	14.5205
	6	0.705	27	stand	18.2268
29.10.12	3	0.585	27	sit	13.6043
	3	0.585	27	stand	18.8171
29.10.12	4	0.73	27	sit	15.7084
	4	0.73	27	stand	19.7275
30.10.12	1	0.882	28	sit	18.0606
	1	0.882	28	stand	25.7205
30.10.12	5	0.685	28	sit	12.6202
	5	0.685	28	stand	13.9591
30.10.12	8	0.568	28	sit	9.96119
	8	0.568	28	stand	11.722
1.11.12	7	0.875	30	sit	15.455
	7	0.875	30	stand	16.5059
1.11.12	2	0.519	30	sit	9.18475
	2	0.519	30	stand	8.2199
1.11.12	10	0.755	30	sit	15.4386
	10	0.755	30	stand	18.5015
2.11.12	11	0.986	31	sit	18.0109
	11	0.986	31	stand	25.2535
5.11.12	8	0.637	34	sit	10.3327
	8	0.637	34	stand	10.8454
5.11.12	5	0.953	34	sit	9.78657
	5	0.953	34	stand	13.7677
5.11.12	2	0.681	34	sit	14.0361
	2	0.681	34	stand	14.7644
5.11.12	3	0.816	34	sit	16.301
	3	0.816	34	stand	24.8962
7.11.12	1	1.287	36	sit	30.2257
	1	1.287	36	stand	36.1524
7.11.12	9	0.98	36	sit	16.8092
	9	0.98	36	stand	19.8363
7.11.12	13	0.929	36	sit	14.6151
	13	0.929	36	stand	14.5346
8.11.12	23	1.01	43	sit	22.2817
	23	1.01	43	stand	28.5397
8.11.12	20	1.127	43	sit	15.8728
	20	1.127	43	stand	18.4362
8.11.12	24	1.187	43	sit	24.0368
	24	1.187	43	stand	34.0532
9.11.12	22	1.259	44	sit	19.9304
	22	1.259	44	stand	30.8193
9.11.12	17	1.611	44	sit	25.8421
	17	1.611	44	stand	30.5166
9.11.12	18	1.898	44	sit	31.6169
	18	1.898	44	stand	41.8445
12.11.12	16	1.692	46	sit	16.5147
	16	1.692	46	stand	23.7382
12.11.12	14	2.021	46	sit	35.4584
	14	2.021	46	stand	41.8308
12.11.12	21	1.75	46	sit	31.5152
	21	1.75	46	stand	34.33
12.11.12	19	1.758	46	sit	25.6443
	19	1.758	46	stand	36.2293
22.11.12	25	1.87	31	sit	30.6924
	25	1.87	31	stand	34.0598
22.11.12	26	1.819	31	sit	29.2579
	26	1.819	31	stand	29.3983
22.11.12	27	1.746	31	sit	27.2275
	27	1.746	31	stand	27.666
26.11.12	28	1.837	35	sit	27.4062
	28	1.837	35	stand	52.3195
26.11.12	29	1.76	35	sit	25.3763
	29	1.76	35	stand	28.939
26.11.12	30	1.703	35	sit	30.2982
	30	1.703	35	stand	40.2403
27.11.12	31	1.206	36	sit	21.6598
	31	1.206	36	stand	26.5612
27.11.12	32	1.583	36	sit	25.8041
	32	1.583	36	stand	35.3423
27.11.12	33	1.66	36	sit	27.1175
	33	1.66	36	stand	33.6676
28.11.12	25	2.349	37	sit	36.0734
	25	2.349	37	stand	42.7999
28.11.12	27	2.183	37	sit	30.5017
	27	2.183	37	stand	46.0377
28.11.12	26	2.39	37	sit	35.5131
	26	2.39	37	stand	53.749
28.11.12	28	2.016	37	sit	34.8503
	28	2.016	37	stand	43.3464
29.11.12	30	1.901	38	sit	33.9721
	30	1.901	38	stand	41.6802
29.11.12	33	1.78	38	sit	27.6024
	33	1.78	38	stand	39.3893
29.11.12	29	1.973	38	sit	33.0615
	29	1.973	38	stand	52.1557
29.11.12	32	1.71	38	sit	30.0592
	32	1.71	38	stand	43.0089
30.11.12	26	2.553	39	sit	37.5401
	26	2.553	39	stand	62.9939
30.11.12	25	2.517	39	sit	30.4629
	25	2.517	39	stand	44.1399
30.11.12	26	2.553	39	sit	36.0519
	26	2.553	39	stand	61.1803
13.08.13	34	2.268	40	sit	48.3271
	34	2.268	40	stand	60.4136
13.08.13	35	1.934	40	sit	38.1923
	35	1.934	40	stand	42.5559
13.08.13	36	2.129	40	sit	34.6566
	36	2.129	40	stand	42.5315
13.08.13	37	2.16	40	sit	59.7442
	37	2.16	40	stand	49.3926
14.08.13	39	2.064	41	sit	47.5276
	39	2.064	41	stand	59.0199
14.08.13	40	1.661	41	sit	23.1079
	40	1.661	41	stand	28.8728
14.08.13	41	0.752	26	sit	18.0124
	41	0.752	26	stand	22.3185
20.08.13	37	2.994	47	sit	65.3963
	37	2.994	47	stand	86.0078
20.08.13	34	2.903	47	sit	54.3096
	34	2.903	47	stand	76.1986
20.08.13	36	2.799	47	sit	38.215
	36	2.799	47	stand	48.688
20.08.13	42	3.006	47	sit	67.5246
	42	3.006	47	stand	80.5684
20.08.13	35	2.62	47	sit	54.2132
	35	2.62	47	stand	53.7037

## Sheet: energetics_activity
					VCO2 (ml/min/kg)						VCO2 (ml/min)
Date	Experiment	Age (days)	Mean body mass (kg)	st. err. (body mass)	Sit	st. err. (Sit)	(Sit+Stand)	Net stand	Active	st. err. (Active)	Sit	st. err. (sit)	(Sit+Stand)	Net stand	Active	st. err. (Active)
2013-08-08	A	20	0.5382	0.02911	32.5057	1.88667	37.6303	5.12463	23.5538	2.37599	87.4728	1.84174	101.263	13.7904	63.3831	5.39699
2013-08-08	B	20	0.472	0.02402	43.7228	2.49468	49.8258	6.10297	18.7134	3.9919	103.186	2.6623	117.589	14.403	44.1636	9.14887
2013-08-12	C	39	1.8142	0.11224	24.7836	1.55273	31.5015	6.71793	11.4586	1.16686	224.812	2.22116	285.75	60.9384	103.941	8.40727
2013-08-13	D	40	2.0074	0.1082	22.3807	1.21569	28.5752	6.19453	12.4413	1.90458	224.635	1.51103	286.809	62.1745	124.873	17.8921
2013-08-13	E	25	0.7008	0.02637	26.4905	1.14534	31.5579	5.06735	27.2849	1.77871	92.8228	1.9766	110.579	17.756	95.6063	5.08951
2013-08-14	F	26	0.8006	0.0851	31.9926	3.42557	38.4671	6.47446	18.2392	2.35633	128.066	1.65062	153.984	25.9173	76.4674	5.61479
2013-08-14	G	41	2.0266	0.14294	22.3653	1.58554	28.5586	6.19329	17.5875	1.87601	226.627	1.61957	289.384	62.7566	178.214	14.2607
2013-08-19	H	31	1.067	0.05308	30.1884	1.56806	37.2358	7.0474	21.9404	2.60082	161.055	2.4064	198.653	37.5979	117.052	12.5944
2013-08-19	I	31	0.8702	0.04564	25.4797	1.49318	30.938	5.45822	24.2962	2.71856	110.862	2.89837	134.611	23.7487	105.713	10.4485
2013-08-20	J	47	2.29	0.24909	20.9853	2.29646	26.8874	5.90208	12.851	2.67767	240.282	2.88123	307.861	67.5789	147.144	26.15
Date	Experiment	Bird identity	Body mass (kg)
2013-08-08	A	1	0.552
		2	0.61
		3	0.504
		4	0.58
		5	0.445
2013-08-08	B	1	0.542
		2	0.416
		3	0.501
		4	0.421
		5	0.48
2013-08-12	C	1	2.034
		2	1.549
		3	1.573
		4	2.088
		5	1.827
2013-08-13	D	1	1.934
		2	2.129
		3	2.16
		4	1.615
		5	2.199
2013-08-13	E	1	0.612
		2	0.759
		3	0.676
		4	0.744
		5	0.713
2013-08-14	F	1	0.828
		2	1.019
		3	0.944
		4	0.612
		5	0.6
2013-08-14	G	1	2.064
		2	1.661
		3	2.33
		4	1.738
		5	2.34
2013-08-19	H	1	1.044
		2	0.964
		3	1.26
		4	1.087
		5	0.98
2013-08-19	I	1	0.841
		2	0.988
		3	0.968
		4	0.776
		5	0.778
2013-08-20	J	1	2.403
		2	1.403
		3	2.17
		4	2.62
		5	2.854
